# Supplementary material for: Genotype-Specific Responses to Drought During Seed Production in Carrot: Biochemical, Physiological, and Seed Quality Evaluation
Source: Int J Mol Sci. 2025 Oct 31;26(21):10642. doi: 10.3390/ijms262110642 (PMC12608256; doi:10.3390/ijms262110642)
Supplement: Supplementary file 1 [file ijms-26-10642-s001.zip]

Archive with 1 entries (1 files):
- ijms-3908685-supplementary.pdf
